# Supplementary material for: Chemical Inhibition of Sterol Biosynthesis
Source: Biomolecules. 2024 Mar 28;14(4):410. doi: 10.3390/biom14040410 (PMC11048061; doi:10.3390/biom14040410)
Supplement: Supplementary file 1 [file biomolecules-14-00410-s001.zip]

Archive with 1 entries (1 files):
- biomolecules-2910754-supplementary.pdf
